# Supplementary material for: Screening and Evaluation of Salt-Tolerant Wheat Germplasm Based on the Main Morphological Indices at the Germination and Seedling Stages
Source: Plants (Basel). 2024 Nov 14;13(22):3201. doi: 10.3390/plants13223201 (PMC11598134; doi:10.3390/plants13223201)
Supplement: Supplementary file 1 [file plants-13-03201-s001.zip]

Archive with 1 entries (1 files):
- plants-3230884-supplementary.pdf
